# Supplementary material for: Ongoing monitoring of mindwandering in avoidant grief through cortico-basal-ganglia interactions
Source: Soc Cogn Affect Neurosci. 2018 Dec 6;14(2):163–72. doi: 10.1093/scan/nsy114 (PMC6374603; doi:10.1093/scan/nsy114)
Supplement: Supplementary Data [file nsy114_supp.zip]

Archive with 5 entries (5 files):
- scan-18-240-File001.docx
- scan-18-240-File003.docx
- scan-18-240-File010.docx
- scan-18-240-File011.docx
- scan-18-240-File002.docx
